# Supplementary material for: Combining Mobilizing Agents with Busulfan to Reduce Chemotherapy-Based Conditioning for Hematopoietic Stem Cell Transplantation
Source: Cells. 2021 Apr 30;10(5):1077. doi: 10.3390/cells10051077 (PMC8147230; doi:10.3390/cells10051077)
Supplement: Supplementary file 1 [file cells-10-01077-s001.zip]

Archive with 1 entries (1 files):
- cells-1179767-supplementary.pdf
